# Supplementary material for: Chordodes mizoramensis (Nematomorpha, Gordiida), a new species of horsehair worm from Mizoram, North-East India
Source: Zookeys. 2011 Jan 12;(75):1–8. doi: 10.3897/zookeys.75.812 (PMC3088041; doi:10.3897/zookeys.75.812)
Supplement: XML Treatment for Chordodes mizoramensis [file zookeys.75.812-treatment1.xml]

<!DOCTYPE tp:taxon-treatment
  PUBLIC "-//TaxonX//DTD Taxonomic Treatment Publishing DTD v0 20100105//EN" "tax-treatment-NSO.dtd">
<tp:taxon-treatment xmlns:tp="http://www.plazi.org/taxpub"><tp:treatment-meta><mixed-citation publication-type="journal"><person-group><name><surname>Schmidt-Rhaesa</surname><given-names>Andreas</given-names></name><name><surname>Lalramliana</surname><given-names/></name></person-group><article-title><italic>Chordodes mizoramensis</italic> (Nematomorpha, Gordiida), a new species of horsehair worm from Mizoram, North-East India</article-title><source>Zookeys</source><day>12</day><month>1</month><year>2011</year><volume>2011</volume><issue>75</issue><fpage>1</fpage><lpage>8</lpage><pub-id pub-id-type="doi">10.3897/zookeys.75.812</pub-id></mixed-citation></tp:treatment-meta><tp:nomenclature><tp:taxon-name>
                        <tp:taxon-name-part taxon-name-part-type="genus">Chordodes</tp:taxon-name-part>
                        <tp:taxon-name-part taxon-name-part-type="species">mizoramensis</tp:taxon-name-part>
                    <object-id xmlns:xlink="http://www.w3.org/1999/xlink" xlink:type="simple">urn:lsid:zoobank.org:pub:5A212538-A6FC-4C30-BB1F-B56169437AF6</object-id>
                    </tp:taxon-name><tp:taxon-authority>sp. n.</tp:taxon-authority><xref ref-type="fig" rid="F1">Figs 1</xref><xref ref-type="fig" rid="F2"/><xref ref-type="fig" rid="F3">3</xref></tp:nomenclature><tp:treatment-sec sec-type="Type locality"><title>Type locality.</title><p>Mamit Village, Mamit District, Mizoram, India, 23°54'54.94"N, 92°29'16.75"E. Collected July 21, 2010 by Lalramliana and Remsangpuia.</p></tp:treatment-sec><tp:treatment-sec sec-type="Holotype"><title>Holotype.</title><p>Male specimen from the type locality emerged from <tp:taxon-name>Hierodula</tp:taxon-name> sp. (type-host). Deposited in the Zoological Museum in the Department of Zoology at Pachhunga University College, Aizawl-Mizoram, India, accession number PUCZM - A/V/1114.</p></tp:treatment-sec><tp:treatment-sec sec-type="Paratype"><title>Paratype.</title><p>Male specimen from the same host specimen and same locality as the holotype. Deposited in the Zoological Museum in the Department of Zoology at Pachhunga University College, Aizawl-Mizoram, India, accession number PUCZM - A/V/1115.<!--PageBreak--></p></tp:treatment-sec><tp:treatment-sec sec-type="Host"><title>Host.</title><p>Both specimens emerged from one specimen of <tp:taxon-name>Hierodula</tp:taxon-name> sp. (<tp:taxon-name>Mantodea</tp:taxon-name>) (<xref ref-type="fig" rid="F1">Fig. 1A</xref>).</p></tp:treatment-sec><tp:treatment-sec sec-type="Etymology"><title>Etymology.</title><p>The name refers to the region in which the new species was found, Mizoram in NE India.</p></tp:treatment-sec><tp:treatment-sec sec-type="Description"><title>Description.</title><p>The holotype is 200 mm long, with a diameter of 1.3 mm in the mid-body region. Towards the posterior end, the diameter decreases to about 0.7 mm at the level of the cloacal opening. The anterior end is also tapered. The paratype is 265 mm long and has a diameter in the mid-body region of 1.5 mm;, at the level of the cloacal opening the diameter is 0.79 mm. The frontal tip in both specimens is white, whereas the remaining body is medium brown. A pattern of darker patches (the “leopard pattern”) is present in both specimens; in the holotype this is more pronounced than in the paratype.</p><p>The cuticle contains six types of areoles (areoles are elevated cuticular structures), for which the terminology of <xref ref-type="bibr" rid="B7">Schmidt-Rhaesa et al. (2008)</xref> will be applied. Most abun<!--PageBreak-->dant are simple and bulging areoles (<xref ref-type="fig" rid="F1">Fig. 1B–D</xref>). Simple areoles are quite flat semicircular elevations with a rough surface but no further structure (<xref ref-type="fig" rid="F1">Fig. 1D</xref>). Bulging areoles are more elevated and carry a small tuft of very short bristles on top (<xref ref-type="fig" rid="F1">Fig. 1C, D</xref>). Compared with other species, bulging areoles are quite abundant; they are distributed among simple areoles alone or in groups, without forming clear patterns (<xref ref-type="fig" rid="F1">Fig. 1C</xref>). Tubercle areoles regularly occur among the simple and bulging areoles (<xref ref-type="fig" rid="F1">Fig. 1C, D</xref>), as rarely do thorn areoles (<xref ref-type="fig" rid="F1">Fig. 1C</xref>). Tubercle areoles carry a finger-like process on top; thorn areoles have a strong thorn on top of a broader basis.<!--PageBreak--></p><fig id="F1" position="float" orientation="portrait"><label>Figure 1.</label><caption><p><tp:taxon-name>Chordodes mizoramensis</tp:taxon-name>, sp. n. <bold>A</bold> <tp:taxon-name>Hierodula</tp:taxon-name> sp., with both specimens of hairworm emerging from it. The darker specimen is the holotype <bold>B</bold> Overview of a stretched piece of cuticle from an entire section in the mid-body region, showing the distribution of areoles. Elevations are clusters of crowned and circumcluster areoles <bold>C</bold> Cuticle with simple (1), tubercle (2), bulging (3) and thorn (4) areoles <bold>D</bold> Magnification of the structure of simple (1), tubercle (2) and bulging (3) areoles. <bold>B–D</bold> from paratype, SEM.</p></caption><graphic xmlns:xlink="http://www.w3.org/1999/xlink" xlink:href="ZooKeys-075-001-g001.jpg" position="float" orientation="portrait" xlink:type="simple"/></fig><p>Characteristic for species of <tp:taxon-name>Chordodes</tp:taxon-name> are crowned areoles, which carry a crown of apical filaments on an elevated “stem”. Crowned areoles occur in pairs and are surrounded by so-called circumcluster areoles (<xref ref-type="fig" rid="F2">Fig. 2A, B</xref>). This last type resembles the bulging areoles, but is longer (as elevated as the crowned areoles) and more slender (<xref ref-type="fig" rid="F2">Fig. 2A, B</xref>). It also carries an apical tuft of short bristles, some of which can be slightly branched. Several circumcluster areoles have a more or less central “plug” among the <!--PageBreak-->apical bristles (<xref ref-type="fig" rid="F2">Fig. 2A–D</xref>). This “plug” is variable in shape, in some cases appearing as a drop-like structure emerging from the centre of the areole, but in others it is a broader, more voluminous structure. One pair of crowned areoles occurs in the centre, between the circumcluster areoles. Each crowned areole has a flat, smooth surface, with filaments emerging from the margin, except for the region where both areoles face each other (<xref ref-type="fig" rid="F2">Fig. 2A–C</xref>). The filaments spread flat from the central surface and project between the circumcluster areoles. Their length is about 25 µm. Most filaments divide several times, forming multiple branches (<xref ref-type="fig" rid="F2">Fig. 2A–D</xref>). Only one type of crowned areoles could be found.</p><fig id="F2" position="float" orientation="portrait"><label>Figure 2.</label><caption><p><tp:taxon-name>Chordodes mizoramensis</tp:taxon-name>, sp. n. <bold>A–D</bold> Crowned (6 in B) and circumcluster areoles (5 in B), <bold>C</bold> and <bold>D</bold> at magnifications demonstrating the branching of apical filaments. <bold>A–D</bold> from paratype, SEM.</p></caption><graphic xmlns:xlink="http://www.w3.org/1999/xlink" xlink:href="ZooKeys-075-001-g002.jpg" position="float" orientation="portrait" xlink:type="simple"/></fig><p>The posterior end of the males is rounded, and a small median incision may be present (<xref ref-type="fig" rid="F3">Fig. 3A, B</xref>). An approximately 150 µm broad ventral strip is free of areoles of the types described above, but forms polygonal or interdigitating compartments with a smooth surface (<xref ref-type="fig" rid="F3">Fig. 3A, B</xref>). This smooth region extends around the ventral cloacal opening, which is about 200 µm anterior of the posterior margin of the worm. The cloacal opening is oval, with a number of long, fine bristles, the circumcloacal bristles, present in a ring emerging approximately 10 µm below its surface (<xref ref-type="fig" rid="F3">Fig. 3C, D</xref>). In the region around the cloacal opening are further bristles; these are abundant and variable in length (<xref ref-type="fig" rid="F3">Fig. 3C, D</xref>). The areoles described above are replaced at the posterior end, at least on the lateral sides, by elevated, conical areoles with an apical tuft of bristles (<xref ref-type="fig" rid="F3">Fig. 3F</xref>). These areoles may represent bulging areoles, but are distinctly pointed apically and more abundant. In a region anterolateral to the cloacal opening is, in the region with areoles, an oval region with more bristles (<xref ref-type="fig" rid="F3">Fig. 3A, B, E</xref>). These are very dense, appear to be all unbranched and have a lengths of up to about 30 µm.</p><fig id="F3" position="float" orientation="portrait"><label>Figure 3.</label><caption><p><tp:taxon-name>Chordodes mizoramensis</tp:taxon-name>, sp. n. <bold>A–F</bold> Posterior end. <bold>A, B</bold> Ventral view of posterior end of holotype (<bold>A</bold>) and paratype (<bold>B</bold>) showing the distribution of areoles and the ventral cloacal opening <bold>C, D</bold> Cloacal opening of the holotype (<bold>D</bold>) and paratype (<bold>C</bold>), showing circumcloacal bristles and further bristles in the region around the cloacal opening <bold>E</bold> Field of bristles anterolateral of the cloacal opening (holotype) <bold>F</bold> Form of areoles posterior to the field of bristles (paratype). <bold>A–F</bold> SEM.</p></caption><graphic xmlns:xlink="http://www.w3.org/1999/xlink" xlink:href="ZooKeys-075-001-g003.jpg" position="float" orientation="portrait" xlink:type="simple"/></fig></tp:treatment-sec><ref-list><ref id="B7"><mixed-citation xmlns:xlink="http://www.w3.org/1999/xlink" xlink:type="simple"><person-group><name name-style="western"><surname>Schmidt-Rhaesa</surname><given-names>A</given-names></name><name name-style="western"><surname>de Villalobos</surname><given-names>LC</given-names></name><name name-style="western"><surname>Zanca</surname><given-names>F</given-names></name></person-group> (<year>2008</year>)<article-title> Summary of <italic>Chordodes</italic> species (Nematomorpha, Gordiida), with a discussion of their diagnostic characters. Verh. Naturwiss. Ver.</article-title><source>Hamburg</source><volume>44</volume>:<fpage>37</fpage>-<lpage>114</lpage>.</mixed-citation></ref></ref-list></tp:taxon-treatment>
